# Supplementary material for: 6-Methyl­pyridin-3-amine
Source: Acta Crystallogr Sect E Struct Rep Online. 2008 Dec 13;65(Pt 1):o124. doi: 10.1107/S1600536808040531 (PMC2968044; doi:10.1107/S1600536808040531)
Supplement: Supplementary file 2 [file e-65-0o124-Isup2.hkl]

# 
# h,k,l, Fc-squared, Fo-squared, sigma(Fo-squared) and status flag 
# 
data_I
_shelx_title ' Z in P2(1)/n' 
_shelx_refln_list_code          4 
_shelx_F_calc_maximum      111.67 
_exptl_crystal_F_000       232.00 
_reflns_d_resolution_high  0.8324 
 
loop_ 
 _symmetry_equiv_pos_as_xyz 
 'x, y, z' 
 '-x+1/2, y+1/2, -z+1/2' 
 '-x, -y, -z' 
 'x-1/2, -y-1/2, z-1/2' 
 
_cell_length_a     8.4240 
_cell_length_b     7.0560 
_cell_length_c    10.6580 
_cell_angle_alpha  90.000 
_cell_angle_beta  105.230 
_cell_angle_gamma  90.000 
 
_shelx_F_squared_multiplier     1.000 
 
loop_ 
 _refln_index_h 
 _refln_index_k 
 _refln_index_l 
 _refln_F_squared_calc 
 _refln_F_squared_meas 
 _refln_F_squared_sigma 
 _refln_observed_status 
   2   0   0     1747.91     2034.66     31.17 o 
   4   0   0      131.55      122.58      0.31 o 
   6   0   0        7.24        6.40      0.42 o 
   8   0   0        0.02        0.15      0.44 o 
   1   1   0      904.15      880.99      0.17 o 
   2   1   0      109.11      128.66      1.95 o 
   3   1   0      594.75      589.13      4.90 o 
   4   1   0      215.50      237.69      0.33 o 
   5   1   0       48.98       41.54      0.29 o 
   6   1   0        1.92        1.66      0.55 o 
   7   1   0       19.83       18.19      0.48 o 
   8   1   0        3.88        0.44      0.50 o 
   9   1   0        0.02        0.24      0.35 o 
   0   2   0        8.26        8.11      0.49 o 
   1   2   0       84.22       87.89      1.60 o 
   2   2   0       30.41       40.57      1.22 o 
   3   2   0        1.59        2.33      0.61 o 
   4   2   0       13.52       15.66      0.42 o 
   5   2   0        2.98        4.49      0.50 o 
   6   2   0       43.20       34.33      0.36 o 
   7   2   0       65.80       77.52      2.16 o 
   8   2   0       34.09       30.17      0.53 o 
   9   2   0        1.71        1.62      0.46 o 
   1   3   0        0.04        0.51      0.27 o 
   2   3   0       67.89       66.41      1.76 o 
   3   3   0        8.97       16.05      0.94 o 
   4   3   0      156.63      154.92      3.35 o 
   5   3   0        0.53        0.32      0.43 o 
   6   3   0        6.43        8.00      0.84 o 
   7   3   0        3.99        0.35      0.45 o 
   8   3   0        0.01        0.51      0.52 o 
   9   3   0        0.27        0.31      0.44 o 
   0   4   0       35.43       36.74      1.48 o 
   1   4   0       23.60       24.03      1.26 o 
   2   4   0        9.50        5.16      0.66 o 
   3   4   0       13.06       13.22      1.15 o 
   4   4   0        0.99        0.19      0.49 o 
   5   4   0       11.77       13.04      1.19 o 
   6   4   0       16.70       15.46      0.63 o 
   7   4   0       34.23       43.25      1.93 o 
   8   4   0        6.89        6.29      0.46 o 
   1   5   0       22.74       17.15      1.26 o 
   2   5   0        0.04        0.51      0.51 o 
   3   5   0       10.57        8.97      1.06 o 
   4   5   0       28.32       26.21      1.67 o 
   5   5   0        4.60        3.87      0.96 o 
   6   5   0        0.15        1.33      0.87 o 
   7   5   0        8.54        7.62      0.73 o 
   0   6   0      778.49      778.37      9.13 o 
   1   6   0       15.69       13.48      1.55 o 
   2   6   0       63.34       63.19      2.72 o 
   3   6   0        6.15        3.71      1.23 o 
   4   6   0        5.90        9.75      1.24 o 
   5   6   0        1.67        2.04      0.81 o 
   6   6   0        0.40        0.79      0.74 o 
   1   7   0       37.20       46.76      2.70 o 
   2   7   0       10.28       10.96      1.44 o 
   3   7   0       23.22       23.82      2.01 o 
   4   7   0        6.06        7.18      1.27 o 
   5   7   0        2.48        4.05      1.04 o 
   0   8   0        2.13        4.75      1.14 o 
   1   8   0        0.83        0.52      1.21 o 
   2   8   0        0.26        0.39      1.07 o 
   3   8   0        1.87        1.19      1.19 o 
  -9   0   1        0.44        1.10      0.33 o 
  -7   0   1        1.53        1.77      0.40 o 
  -5   0   1      159.16      157.02      3.40 o 
  -3   0   1      242.23      207.33      0.54 o 
  -1   0   1       20.13       15.59      1.40 o 
   1   0   1     1002.70     1083.71     20.71 o 
   3   0   1     1897.29     1758.18      0.24 o 
   5   0   1      225.17      212.17      3.72 o 
   7   0   1        0.08        0.45      0.45 o 
   9   0   1        1.11        0.29      0.35 o 
  -9   1   1        1.87        0.03      0.30 o 
  -8   1   1       22.14       18.68      0.93 o 
  -7   1   1       60.82       50.11      0.31 o 
  -6   1   1        3.15        1.79      0.37 o 
  -5   1   1       79.70       78.32      0.37 o 
  -4   1   1       78.28       61.20      1.48 o 
  -3   1   1       42.34       44.16      1.20 o 
  -2   1   1       46.52       46.82      1.16 o 
  -1   1   1      920.33      947.93     17.58 o 
   0   1   1     1462.92     1439.45     46.35 o 
   1   1   1      807.52      755.87      0.20 o 
   2   1   1       50.33       50.03      0.20 o 
   3   1   1       20.66       24.15      0.93 o 
   4   1   1       10.40        6.29      1.07 o 
   5   1   1       50.10       64.15      1.67 o 
   6   1   1       39.35       34.35      1.32 o 
   7   1   1        2.99        0.05      0.50 o 
   8   1   1        0.06        0.42      0.42 o 
   9   1   1        1.39        0.04      0.41 o 
  -9   2   1        1.46        2.88      0.50 o 
  -8   2   1        0.53        0.34      0.36 o 
  -7   2   1        7.67        6.96      0.70 o 
  -6   2   1        1.81        2.65      0.62 o 
  -5   2   1       19.51       24.70      1.13 o 
  -4   2   1      423.12      417.89      4.30 o 
  -3   2   1      362.97      369.17      4.30 o 
  -2   2   1      418.13      430.48      3.77 o 
  -1   2   1        1.16        2.68      0.35 o 
   0   2   1       75.11       78.14      1.68 o 
   1   2   1      662.99      649.10      0.29 o 
   2   2   1      689.79      720.81      0.24 o 
   3   2   1       92.54       73.13      1.72 o 
   4   2   1        2.17        0.13      0.35 o 
   5   2   1       15.60       17.92      1.09 o 
   6   2   1       13.03       16.82      1.08 o 
   7   2   1        2.42        4.07      0.63 o 
   8   2   1        4.40        3.29      0.39 o 
   9   2   1        4.33        4.84      0.72 o 
  -9   3   1        0.35        0.18      0.42 o 
  -8   3   1        0.06        0.19      0.43 o 
  -7   3   1        0.25        0.57      0.44 o 
  -6   3   1        0.02        0.49      0.46 o 
  -5   3   1        0.04        1.57      0.58 o 
  -4   3   1        0.84        3.94      0.61 o 
  -3   3   1       49.81       47.59      0.43 o 
  -2   3   1        0.07        0.08      0.31 o 
  -1   3   1       82.41       94.26      1.99 o 
   0   3   1       24.39       25.54      0.91 o 
   1   3   1      623.50      635.05      5.49 o 
   2   3   1        6.36        5.09      0.45 o 
   3   3   1      138.83      137.12      0.50 o 
   4   3   1        1.45        0.00      0.43 o 
   5   3   1        1.62        0.33      0.58 o 
   6   3   1        0.44        1.02      0.59 o 
   7   3   1       10.77       11.81      1.14 o 
   8   3   1        0.52        1.15      0.63 o 
  -8   4   1        0.08        0.19      0.42 o 
  -7   4   1        6.43        6.44      0.91 o 
  -6   4   1        4.38        9.66      0.93 o 
  -5   4   1        1.74        0.91      0.50 o 
  -4   4   1       93.44       88.66      2.52 o 
  -3   4   1      155.74      167.03      3.33 o 
  -2   4   1      215.87      210.49      3.62 o 
  -1   4   1        1.07        2.49      0.52 o 
   0   4   1      115.43      129.44      1.96 o 
   1   4   1      208.61      199.67      3.43 o 
   2   4   1      187.57      181.21      0.41 o 
   3   4   1       17.82       17.82      0.85 o 
   4   4   1       32.43       24.53      0.60 o 
   5   4   1       30.04       39.11      1.79 o 
   6   4   1        4.97        4.26      0.52 o 
   7   4   1        0.15        1.52      0.70 o 
   8   4   1        1.32        0.19      0.48 o 
  -8   5   1        4.04        3.12      0.38 o 
  -7   5   1       33.20       37.22      1.55 o 
  -6   5   1       10.29       11.41      1.11 o 
  -5   5   1       26.24       33.31      1.68 o 
  -4   5   1        7.82       10.50      0.93 o 
  -3   5   1        9.73        7.96      0.64 o 
  -2   5   1       15.21       11.94      1.15 o 
  -1   5   1       19.68       20.92      1.49 o 
   0   5   1       29.71       25.74      2.15 o 
   1   5   1       13.28       12.67      0.67 o 
   2   5   1        0.05        0.62      0.62 o 
   3   5   1        5.36        5.58      0.70 o 
   4   5   1        4.29        7.54      1.01 o 
   5   5   1       27.15       24.87      0.70 o 
   6   5   1       14.60       15.09      0.62 o 
   7   5   1        1.40        1.03      0.67 o 
  -7   6   1        0.01        0.36      0.33 o 
  -6   6   1        6.36        6.80      0.81 o 
  -5   6   1       11.07        9.17      1.03 o 
  -4   6   1        1.66        0.81      0.76 o 
  -3   6   1       16.00       16.31      1.75 o 
  -2   6   1       13.54       15.75      1.55 o 
  -1   6   1        0.74        0.27      1.28 o 
   0   6   1        7.09        3.42      3.64 o 
   1   6   1       29.50       30.54      1.99 o 
   2   6   1        8.17        8.64      1.22 o 
   3   6   1       64.34       73.48      2.99 o 
   4   6   1        0.72        0.56      0.69 o 
   5   6   1       26.27       24.00      0.83 o 
   6   6   1        3.21        0.65      0.65 o 
  -5   7   1        0.66        1.33      0.65 o 
  -4   7   1        1.66        0.20      0.93 o 
  -3   7   1        0.05        1.53      1.04 o 
  -2   7   1        9.44        8.22      1.04 o 
  -1   7   1       33.43       27.84      2.33 o 
   0   7   1       44.36       47.58      2.67 o 
   1   7   1       32.81       28.59      2.21 o 
   2   7   1       11.29        9.63      1.54 o 
   3   7   1        1.00        1.31      1.11 o 
   4   7   1        6.95        6.33      1.22 o 
   5   7   1        0.05        0.40      0.82 o 
  -3   8   1        3.66        5.73      1.35 o 
  -2   8   1        3.12        0.00      0.95 o 
  -1   8   1        0.41        1.07      1.05 o 
   0   8   1        2.23        3.28      0.92 o 
   1   8   1        0.01        0.25      1.24 o 
   2   8   1        7.15        7.95      1.28 o 
 -10   0   2        0.05        0.28      0.28 o 
  -8   0   2        1.75        2.26      0.55 o 
  -6   0   2        1.31        1.08      0.59 o 
  -4   0   2       13.10       18.89      1.88 o 
  -2   0   2    12469.54    12314.29     86.49 o 
   0   0   2     3078.59     3050.62     54.00 o 
   2   0   2     1161.16     1155.76      6.15 o 
   4   0   2        0.83        0.46      0.46 o 
   6   0   2        2.57        1.31      0.45 o 
   8   0   2        0.00        0.10      0.36 o 
  -9   1   2        9.21       10.66      0.77 o 
  -8   1   2       10.95        8.66      0.33 o 
  -7   1   2       14.55       19.76      1.04 o 
  -6   1   2       41.99       47.30      1.56 o 
  -5   1   2      212.72      226.99      3.17 o 
  -4   1   2        0.03        0.79      0.62 o 
  -3   1   2        4.86        5.62      0.82 o 
  -2   1   2     2881.55     2940.81     39.58 o 
  -1   1   2     2398.32     2338.70     31.29 o 
   0   1   2      766.50      727.83      8.66 o 
   1   1   2       28.71       32.58      0.95 o 
   2   1   2       46.93       47.19      1.20 o 
   3   1   2        8.62       11.29      0.65 o 
   4   1   2        9.93        7.66      0.27 o 
   5   1   2        0.87        0.78      0.40 o 
   6   1   2        1.06        0.63      0.42 o 
   7   1   2        0.03        0.20      0.38 o 
   8   1   2        0.01        0.25      0.39 o 
   9   1   2        7.78       10.61      0.82 o 
  -9   2   2        6.43        5.59      0.33 o 
  -8   2   2       10.55       13.21      0.99 o 
  -7   2   2        0.14        0.14      0.46 o 
  -6   2   2        1.23        4.67      0.61 o 
  -5   2   2       81.46       99.08      2.17 o 
  -4   2   2        1.91        2.11      0.77 o 
  -3   2   2       11.64        8.71      0.68 o 
  -2   2   2       20.76       14.72      0.76 o 
  -1   2   2       22.58       22.66      1.09 o 
   0   2   2       45.45       39.87      0.80 o 
   1   2   2        6.73        9.50      0.66 o 
   2   2   2        0.03        0.28      0.53 o 
   3   2   2        0.22        0.43      0.36 o 
   4   2   2       56.67       46.71      0.35 o 
   5   2   2      161.38      145.30      0.45 o 
   6   2   2      123.25      110.97      2.98 o 
   7   2   2       16.33       14.54      0.50 o 
   8   2   2        1.41        1.78      0.63 o 
  -9   3   2        0.62        1.75      0.43 o 
  -8   3   2        0.23        0.15      0.40 o 
  -7   3   2        0.75        0.11      0.35 o 
  -6   3   2        2.57        3.10      0.58 o 
  -5   3   2        3.40        3.74      0.56 o 
  -4   3   2        1.48        1.40      0.46 o 
  -3   3   2        1.58        0.10      0.44 o 
  -2   3   2        1.81        2.33      0.68 o 
  -1   3   2        0.78        0.19      0.28 o 
   0   3   2      252.23      264.63      2.40 o 
   1   3   2        1.94        0.22      0.40 o 
   2   3   2      951.85     1055.86      7.05 o 
   3   3   2        7.53        8.84      0.79 o 
   4   3   2       26.54       22.86      0.46 o 
   5   3   2        0.91        2.80      0.80 o 
   6   3   2       92.27       68.76      3.13 o 
   7   3   2        2.80        2.77      0.72 o 
   8   3   2        0.11        1.13      0.46 o 
  -8   4   2        2.46        3.76      0.61 o 
  -7   4   2        0.78        1.04      0.48 o 
  -6   4   2        0.09        0.24      0.56 o 
  -5   4   2       12.66        8.32      0.95 o 
  -4   4   2        7.68        6.03      0.77 o 
  -3   4   2        6.09        2.42      0.71 o 
  -2   4   2        4.52        6.74      0.79 o 
  -1   4   2        8.41        7.69      0.86 o 
   0   4   2        0.25        1.07      0.88 o 
   1   4   2       12.31       16.34      1.04 o 
   2   4   2       18.44       16.79      0.44 o 
   3   4   2        0.49        0.12      0.96 o 
   4   4   2       48.61       45.82      2.40 o 
   5   4   2      150.70      153.33      4.03 o 
   6   4   2       39.67       37.57      2.31 o 
   7   4   2        6.44        6.76      0.78 o 
   8   4   2        0.12        0.57      0.57 o 
  -8   5   2        0.89        0.15      0.60 o 
  -7   5   2        7.14        6.83      0.78 o 
  -6   5   2       21.39       19.89      1.43 o 
  -5   5   2        9.21        8.07      1.04 o 
  -4   5   2       10.64        7.30      1.20 o 
  -3   5   2        2.09        0.16      0.77 o 
  -2   5   2      288.48      276.38      4.95 o 
  -1   5   2       76.86       75.30      2.61 o 
   0   5   2       38.52       41.39      2.80 o 
   1   5   2        2.40        0.22      0.51 o 
   2   5   2        8.26        7.32      0.94 o 
   3   5   2        0.77        0.32      0.74 o 
   4   5   2        1.08        0.71      0.74 o 
   5   5   2        0.66        2.00      0.77 o 
   6   5   2        0.97        1.41      0.86 o 
   7   5   2        0.46        0.70      0.70 o 
  -7   6   2        1.72        1.55      0.50 o 
  -6   6   2        0.31        0.41      0.57 o 
  -5   6   2        0.74        0.09      0.75 o 
  -4   6   2        9.72       11.58      1.31 o 
  -3   6   2       32.59       33.96      2.28 o 
  -2   6   2      355.23      372.82      6.66 o 
  -1   6   2        4.87        6.17      1.14 o 
   0   6   2       62.22       58.57      1.91 o 
   1   6   2       17.71       17.73      1.58 o 
   2   6   2       30.02       25.48      1.05 o 
   3   6   2        0.06        0.76      0.84 o 
   4   6   2        0.01        0.87      0.87 o 
   5   6   2        0.05        0.84      0.93 o 
   6   6   2        0.24        0.36      0.73 o 
  -5   7   2       13.00       17.82      1.72 o 
  -4   7   2        0.77        1.21      0.93 o 
  -3   7   2        1.42        2.24      1.01 o 
  -2   7   2       16.12       17.08      1.89 o 
  -1   7   2       66.81       67.97      3.25 o 
   0   7   2       14.83       12.73      1.20 o 
   1   7   2        3.51        5.18      1.21 o 
   2   7   2        3.92        2.73      1.00 o 
   3   7   2        1.65        1.01      0.89 o 
   4   7   2        0.86        1.65      1.02 o 
  -3   8   2        0.07        0.29      1.20 o 
  -2   8   2        1.96        0.00      1.26 o 
  -1   8   2        0.00        1.28      1.28 o 
   0   8   2        1.13        2.52      0.89 o 
   1   8   2        0.68        0.93      1.16 o 
   2   8   2        0.05        1.30      1.30 o 
  -9   0   3       30.36       27.86      1.81 o 
  -7   0   3        7.41        7.63      1.25 o 
  -5   0   3        8.29        3.16      0.82 o 
  -3   0   3       90.54       93.02      2.22 o 
  -1   0   3      132.33      133.74      2.54 o 
   1   0   3     2228.31     2250.33     33.55 o 
   3   0   3     1126.73     1123.27      7.33 o 
   5   0   3        0.06        0.49      0.49 o 
   7   0   3        0.90        0.05      0.53 o 
 -10   1   3        3.40        0.13      0.43 o 
  -9   1   3       14.54       20.18      1.14 o 
  -8   1   3       10.32       13.12      1.08 o 
  -7   1   3       28.07       33.59      1.50 o 
  -6   1   3       52.21       39.16      1.58 o 
  -5   1   3       84.88       96.28      2.32 o 
  -4   1   3      201.33      186.35      3.19 o 
  -3   1   3       88.86       90.01      2.43 o 
  -2   1   3     2097.08     1921.78     35.09 o 
  -1   1   3     2251.69     2131.14     34.62 o 
   0   1   3      823.95      838.80      3.55 o 
   1   1   3      130.79      109.63      2.50 o 
   2   1   3      140.88      164.77      2.39 o 
   3   1   3       66.03       62.59      1.33 o 
   4   1   3        1.45        0.89      0.34 o 
   5   1   3        0.01        0.28      0.67 o 
   6   1   3        1.53        0.43      0.43 o 
   7   1   3        8.22       10.97      0.93 o 
   8   1   3        5.30        6.87      0.73 o 
  -9   2   3        0.55        0.39      0.39 o 
  -8   2   3        1.07        2.55      0.64 o 
  -7   2   3        0.73        1.73      0.42 o 
  -6   2   3       58.01       49.09      1.67 o 
  -5   2   3       28.48       26.35      1.23 o 
  -4   2   3      155.97      160.84      3.00 o 
  -3   2   3       40.59       57.29      1.68 o 
  -2   2   3      290.03      296.47      3.49 o 
  -1   2   3      120.22      124.41      2.14 o 
   0   2   3       40.10       50.20      0.96 o 
   1   2   3        8.64       11.57      0.73 o 
   2   2   3        2.77        1.11      0.43 o 
   3   2   3        1.54        0.00      0.42 o 
   4   2   3       40.81       38.12      0.38 o 
   5   2   3        0.32        0.53      0.53 o 
   6   2   3        3.95        4.45      0.70 o 
   7   2   3        4.67        4.54      0.48 o 
   8   2   3       10.14       13.26      1.04 o 
  -9   3   3        0.01        0.10      0.39 o 
  -8   3   3        0.07        0.92      0.46 o 
  -7   3   3        0.19        0.45      0.45 o 
  -6   3   3        0.46        0.75      0.45 o 
  -5   3   3        4.55        4.60      0.64 o 
  -4   3   3        0.69        0.17      0.53 o 
  -3   3   3        2.28        2.26      0.44 o 
  -2   3   3       19.69       20.95      1.09 o 
  -1   3   3      639.15      620.27      0.33 o 
   0   3   3       45.60       49.85      1.14 o 
   1   3   3      561.13      545.31      5.14 o 
   2   3   3        3.96        3.14      0.45 o 
   3   3   3        3.25        6.65      0.77 o 
   4   3   3        0.19        0.66      1.78 o 
   5   3   3      100.86      100.24      3.13 o 
   6   3   3        1.46        0.51      0.77 o 
   7   3   3       14.21       22.54      1.34 o 
   8   3   3        0.00        0.24      0.47 o 
  -8   4   3        0.07        0.12      0.54 o 
  -7   4   3        0.04        0.49      0.56 o 
  -6   4   3       10.45        8.84      0.92 o 
  -5   4   3       14.41       14.72      1.26 o 
  -4   4   3       39.65       35.97      1.79 o 
  -3   4   3       16.44       12.60      1.17 o 
  -2   4   3        4.92        4.02      0.71 o 
  -1   4   3        2.37        1.15      0.63 o 
   0   4   3       30.58       22.20     15.96 o 
   1   4   3        1.57        0.31      0.49 o 
   2   4   3       42.38       45.10      1.83 o 
   3   4   3       26.21       24.29      1.46 o 
   4   4   3       24.48       20.94      0.42 o 
   5   4   3       13.76       13.51      0.74 o 
   6   4   3        0.59        1.17      0.66 o 
   7   4   3        0.40        0.49      0.73 o 
  -8   5   3        3.30        4.92      0.65 o 
  -7   5   3       16.71       10.20      1.46 o 
  -6   5   3        4.66        5.40      0.87 o 
  -5   5   3       15.10       13.80      1.41 o 
  -4   5   3       39.94       40.05      2.11 o 
  -3   5   3        9.75        9.40      1.24 o 
  -2   5   3      101.20      109.25      3.25 o 
  -1   5   3       88.18       83.71      2.78 o 
   0   5   3       10.67       10.74      1.05 o 
   1   5   3        5.92        5.69      0.62 o 
   2   5   3       21.49       20.54      1.52 o 
   3   5   3        1.72        1.06      0.76 o 
   4   5   3        6.28        4.08      1.13 o 
   5   5   3        0.15        1.31      0.95 o 
   6   5   3        0.58        1.13      0.75 o 
  -7   6   3        0.95        1.39      0.74 o 
  -6   6   3        0.01        1.41      0.64 o 
  -5   6   3        0.37        1.84      0.87 o 
  -4   6   3        9.85       11.50      1.48 o 
  -3   6   3        2.95        4.08      1.28 o 
  -2   6   3        1.20        0.75      1.03 o 
  -1   6   3        8.77        8.59      1.53 o 
   0   6   3        4.60        5.40      0.80 o 
   1   6   3       65.98       58.75      2.77 o 
   2   6   3        3.66        0.29      0.67 o 
   3   6   3       58.93       63.44      0.91 o 
   4   6   3        2.25        2.74      0.98 o 
   5   6   3        0.16        0.38      0.85 o 
  -5   7   3        7.17        8.70      1.55 o 
  -4   7   3        1.55        1.88      1.36 o 
  -3   7   3        4.53        4.17      1.48 o 
  -2   7   3       38.81       43.19      2.77 o 
  -1   7   3       57.02       62.13      3.16 o 
   0   7   3       51.04       46.85      2.04 o 
   1   7   3        0.38        0.13      1.28 o 
   2   7   3        6.84        9.05      1.30 o 
   3   7   3        8.68        7.44      0.97 o 
   4   7   3        2.20        1.34      1.06 o 
  -2   8   3       11.10        9.54      1.91 o 
  -1   8   3       14.92       17.14      2.24 o 
   0   8   3        1.83        1.40      0.79 o 
   1   8   3        0.42        2.49      1.23 o 
 -10   0   4        0.01        0.16      0.64 o 
  -8   0   4       10.09       10.95      1.46 o 
  -6   0   4       14.25       17.41      1.44 o 
  -4   0   4       66.48       60.14      2.07 o 
  -2   0   4      431.23      422.17      4.25 o 
   0   0   4      509.50      567.48      7.97 o 
   2   0   4       11.14       10.65      1.14 o 
   4   0   4       12.24       16.95      1.11 o 
   6   0   4        0.01        0.18      0.57 o 
   8   0   4        6.03        5.36      0.40 o 
 -10   1   4        4.51        4.24      0.45 o 
  -9   1   4        0.86        0.00      0.64 o 
  -8   1   4        0.63        1.16      0.51 o 
  -7   1   4       11.95       15.40      1.27 o 
  -6   1   4        0.01        0.51      0.70 o 
  -5   1   4       20.57       22.37      1.48 o 
  -4   1   4      882.08      944.14      7.74 o 
  -3   1   4      792.88      875.87      6.84 o 
  -2   1   4      590.31      633.95      5.40 o 
  -1   1   4      154.44      166.26      2.69 o 
   0   1   4        3.81        6.38      0.42 o 
   1   1   4       20.22       21.11      0.97 o 
   2   1   4       79.87       61.35      2.35 o 
   3   1   4       73.09       76.65      1.88 o 
   4   1   4        3.20        2.50      0.43 o 
   5   1   4        0.98        1.54      0.46 o 
   6   1   4        3.35        7.05      0.79 o 
   7   1   4       16.52       15.64      1.18 o 
   8   1   4        0.92        0.37      0.44 o 
  -9   2   4        0.06        0.27      0.51 o 
  -8   2   4        4.86        5.61      0.70 o 
  -7   2   4       42.05       43.81      1.80 o 
  -6   2   4       18.22       17.60      1.24 o 
  -5   2   4        0.92        1.02      0.72 o 
  -4   2   4       19.22       25.08      1.37 o 
  -3   2   4       15.41       16.83      1.05 o 
  -2   2   4        3.82        4.47      0.60 o 
  -1   2   4       15.13       18.92      1.48 o 
   0   2   4      566.26      589.35      7.61 o 
   1   2   4      133.03      135.65      2.52 o 
   2   2   4       35.27       28.58      1.25 o 
   3   2   4       96.42       97.75      2.35 o 
   4   2   4       59.49       54.97      1.90 o 
   5   2   4       33.03       32.34      1.87 o 
   6   2   4        8.22       13.56      1.12 o 
   7   2   4        2.81        4.11      0.68 o 
   8   2   4        0.97        0.23      0.44 o 
  -9   3   4        0.28        0.00      0.48 o 
  -8   3   4        0.01        0.89      0.51 o 
  -7   3   4        0.21        0.48      0.55 o 
  -6   3   4        0.38        0.77      0.68 o 
  -5   3   4        2.09        0.83      0.51 o 
  -4   3   4        5.78        7.32      0.90 o 
  -3   3   4        0.39        0.12      0.45 o 
  -2   3   4       78.22       58.94      1.95 o 
  -1   3   4        6.71        7.16      1.00 o 
   0   3   4      729.61      502.23    355.76 o 
   1   3   4        7.39        8.85      0.91 o 
   2   3   4       53.67       39.04      2.29 o 
   3   3   4       20.48       22.26      1.34 o 
   4   3   4      631.73      581.49      0.78 o 
   5   3   4        1.58        1.92      0.82 o 
   6   3   4       19.24       21.17      1.49 o 
   7   3   4        0.22        0.06      0.67 o 
  -8   4   4        3.45        2.96      0.80 o 
  -7   4   4       10.43       10.51      1.11 o 
  -6   4   4        7.52        8.30      1.14 o 
  -5   4   4        0.35        0.76      0.76 o 
  -4   4   4        2.07        2.12      0.75 o 
  -3   4   4        2.98        4.16      0.82 o 
  -2   4   4        0.04        0.79      0.64 o 
  -1   4   4       17.87       12.25      1.28 o 
   0   4   4      163.00      166.50      2.55 o 
   1   4   4       68.11       61.05      2.25 o 
   2   4   4       51.39       41.68      1.87 o 
   3   4   4      109.78      103.24      0.58 o 
   4   4   4       23.45       23.63      0.54 o 
   5   4   4       26.57       26.63      1.96 o 
   6   4   4        0.00        0.39      0.63 o 
   7   4   4        4.51        0.52      0.70 o 
  -8   5   4        3.51        2.21      0.78 o 
  -7   5   4        2.38        2.02      0.84 o 
  -6   5   4        1.99        0.69      0.94 o 
  -5   5   4        0.32        0.81      0.99 o 
  -4   5   4      281.04      299.17      5.99 o 
  -3   5   4       83.51       82.36      3.26 o 
  -2   5   4       85.40       86.41      3.30 o 
  -1   5   4        1.08        0.64      0.82 o 
   0   5   4        2.85        2.53      0.70 o 
   1   5   4        1.21        0.36      0.72 o 
   2   5   4       13.32       17.46      1.54 o 
   3   5   4       15.42       15.16      1.39 o 
   4   5   4        0.01        0.86      0.86 o 
   5   5   4        0.12        0.08      0.66 o 
   6   5   4        1.45        1.97      0.67 o 
  -7   6   4        3.98        3.44      1.31 o 
  -6   6   4        0.25        0.11      1.00 o 
  -5   6   4        6.31        6.84      1.57 o 
  -4   6   4       11.41       11.78      1.86 o 
  -3   6   4       24.15       19.03      2.00 o 
  -2   6   4       16.36       16.64      1.85 o 
  -1   6   4        5.28        5.74      1.39 o 
   0   6   4       23.34       12.40      8.27 o 
   1   6   4        4.88        4.63      1.21 o 
   2   6   4        0.35        0.22      0.85 o 
   3   6   4        0.02        1.70      0.99 o 
   4   6   4        1.20        0.09      0.93 o 
   5   6   4        0.93        0.10      0.89 o 
  -5   7   4        1.99        3.48      1.28 o 
  -4   7   4       14.18       16.75      2.27 o 
  -3   7   4       22.42       24.25      2.50 o 
  -2   7   4        4.25        4.35      1.51 o 
  -1   7   4        2.17        2.38      1.50 o 
   0   7   4        0.00        0.04      0.81 o 
   1   7   4        0.33        1.22      1.22 o 
   2   7   4        4.79        8.30      1.40 o 
   3   7   4        3.66        4.93      1.33 o 
  -1   8   4        0.71        0.64      1.49 o 
   0   8   4        8.65       11.57      2.14 o 
  -9   0   5       23.73       19.29      2.28 o 
  -7   0   5        3.91        2.62      1.00 o 
  -5   0   5        2.59        2.25      1.08 o 
  -3   0   5        0.92        2.72      0.61 o 
  -1   0   5       59.27       55.76      1.63 o 
   1   0   5      363.25      383.33      4.08 o 
   3   0   5        2.06        2.52      0.72 o 
   5   0   5        2.45        6.80      0.88 o 
   7   0   5        0.05        0.25      0.53 o 
  -9   1   5        2.42        3.50      0.89 o 
  -8   1   5        4.48        2.98      0.83 o 
  -7   1   5       24.76       26.02      1.73 o 
  -6   1   5       50.12       62.68      2.60 o 
  -5   1   5        5.97        1.97      0.91 o 
  -4   1   5      278.99      273.83      4.57 o 
  -3   1   5      505.16      486.24      5.55 o 
  -2   1   5      434.96      431.23      4.95 o 
  -1   1   5       57.59       52.54      1.73 o 
   0   1   5      313.72      368.53      3.10 o 
   1   1   5      349.04      370.38      4.47 o 
   2   1   5       96.11      118.85      2.50 o 
   3   1   5        2.88        1.13      0.40 o 
   4   1   5       12.10       12.05      0.96 o 
   5   1   5       15.72       14.24      1.09 o 
   6   1   5       24.14       25.25      1.44 o 
   7   1   5        3.09        1.85      0.63 o 
  -9   2   5        0.00        0.20      0.51 o 
  -8   2   5        0.98        1.23      0.65 o 
  -7   2   5        0.02        0.56      0.63 o 
  -6   2   5       25.13       30.38      1.84 o 
  -5   2   5       19.70       26.83      1.74 o 
  -4   2   5      306.94      294.53      4.95 o 
  -3   2   5      713.68      681.33      7.01 o 
  -2   2   5      213.42      194.99      3.56 o 
  -1   2   5       69.09       87.75      2.30 o 
   0   2   5        0.70        0.03      0.34 o 
   1   2   5       53.45       51.28      1.76 o 
   2   2   5        4.95        3.62      0.65 o 
   3   2   5       43.97       48.13      2.25 o 
   4   2   5       18.41       20.09      1.34 o 
   5   2   5        7.51       11.71      1.07 o 
   6   2   5        3.26        4.35      0.86 o 
   7   2   5        1.85        0.45      0.76 o 
  -9   3   5        0.15        0.39      0.44 o 
  -8   3   5        0.29        1.22      0.53 o 
  -7   3   5        7.52       12.55      1.19 o 
  -6   3   5        0.67        0.09      0.89 o 
  -5   3   5        0.63        0.41      0.84 o 
  -4   3   5       13.62       10.11      1.27 o 
  -3   3   5       11.25        8.66      1.12 o 
  -2   3   5       38.51       29.01      1.56 o 
  -1   3   5      228.33      235.43      4.17 o 
   0   3   5        0.76        0.84      0.70 o 
   1   3   5        0.00        0.35      0.56 o 
   2   3   5        0.33        0.15      0.69 o 
   3   3   5      159.54      182.45      3.68 o 
   4   3   5        0.13        0.42      0.74 o 
   5   3   5       86.64       79.05      3.21 o 
   6   3   5        1.41        2.19      0.92 o 
   7   3   5       12.85        9.84      1.66 o 
  -8   4   5        1.05        1.02      0.69 o 
  -7   4   5        0.01        1.24      0.75 o 
  -6   4   5        1.35        3.25      0.82 o 
  -5   4   5       17.63       17.53      1.74 o 
  -4   4   5       78.80       85.76      3.17 o 
  -3   4   5      153.69      126.69      3.66 o 
  -2   4   5       30.09       31.72      1.79 o 
  -1   4   5        9.85        7.38      1.03 o 
   0   4   5        8.87        5.94      0.76 o 
   1   4   5        1.83        5.31      0.97 o 
   2   4   5       20.46       20.50      1.64 o 
   3   4   5       69.34       82.97      2.79 o 
   4   4   5       29.75       26.45      0.80 o 
   5   4   5       20.12       20.51      1.57 o 
   6   4   5        0.86        1.56      0.78 o 
  -7   5   5        3.48        3.52      1.24 o 
  -6   5   5        9.50       11.10      1.57 o 
  -5   5   5        0.35        1.88      1.08 o 
  -4   5   5       51.71       59.02      3.12 o 
  -3   5   5       63.14       68.72      3.08 o 
  -2   5   5       18.80       19.98      1.82 o 
  -1   5   5       14.36       20.52      1.65 o 
   0   5   5      110.44      101.00      2.48 o 
   1   5   5       32.25       29.11      1.97 o 
   2   5   5        7.72        6.68      0.94 o 
   3   5   5        3.58        2.80      0.82 o 
   4   5   5        0.31        0.46      0.79 o 
   5   5   5        0.00        0.17      0.79 o 
  -6   6   5        1.52        2.05      1.39 o 
  -5   6   5        0.38        0.71      1.35 o 
  -4   6   5        0.03        0.87      1.26 o 
  -3   6   5        0.00        0.85      1.09 o 
  -2   6   5        0.31        0.69      1.29 o 
  -1   6   5       10.97        9.27      1.63 o 
   0   6   5        2.03        0.59      0.74 o 
   1   6   5       22.62       20.56      1.94 o 
   2   6   5        0.02        0.25      1.00 o 
   3   6   5        0.12        0.35      1.04 o 
   4   6   5        0.16        1.30      0.89 o 
  -5   7   5        0.53        0.16      1.31 o 
  -4   7   5        9.67       13.56      2.07 o 
  -3   7   5       19.57       20.44      2.51 o 
  -2   7   5       31.93       34.61      3.02 o 
  -1   7   5        0.06        0.32      1.41 o 
   0   7   5        1.64        1.47      1.81 o 
   1   7   5       10.57        9.26      1.84 o 
   2   7   5       11.64       10.54      1.14 o 
  -8   0   6        4.57        5.01      1.26 o 
  -6   0   6      138.93      159.03      4.39 o 
  -4   0   6        3.53        0.96      0.61 o 
  -2   0   6       43.14       49.25      0.47 o 
   0   0   6       43.68       34.35      1.19 o 
   2   0   6        7.78        7.17      0.85 o 
   4   0   6        6.33        5.60      1.35 o 
   6   0   6       72.49       77.32      2.58 o 
  -9   1   6        0.37        0.40      0.77 o 
  -8   1   6        0.17        0.18      0.92 o 
  -7   1   6       10.15       10.40      1.51 o 
  -6   1   6       71.01       75.30      3.09 o 
  -5   1   6       45.43       44.09      2.22 o 
  -4   1   6      120.92      120.25      3.37 o 
  -3   1   6       48.98       44.49      1.55 o 
  -2   1   6       19.96       11.34      1.16 o 
  -1   1   6        4.93        5.66      1.21 o 
   0   1   6       97.99      115.44      1.96 o 
   1   1   6      148.52      152.02      3.17 o 
   2   1   6        5.83        6.63      0.94 o 
   3   1   6        1.98        3.14      0.75 o 
   4   1   6        7.60        6.30      0.90 o 
   5   1   6        9.37        8.79      1.12 o 
   6   1   6        1.15        0.61      0.54 o 
   7   1   6        0.65        0.62      0.62 o 
  -9   2   6        3.92        6.17      0.99 o 
  -8   2   6        5.58        5.85      1.31 o 
  -7   2   6        2.49        2.49      1.01 o 
  -6   2   6        6.69        7.64      1.19 o 
  -5   2   6       27.42       33.10      2.08 o 
  -4   2   6        0.09        1.35      0.80 o 
  -3   2   6       20.33       32.62      1.85 o 
  -2   2   6      609.51      579.29      6.80 o 
  -1   2   6      298.18      303.13      4.93 o 
   0   2   6        0.24        0.65      0.44 o 
   1   2   6        1.02        0.28      0.61 o 
   2   2   6       71.56       75.38      2.46 o 
   3   2   6       33.45       41.20      1.78 o 
   4   2   6        2.73        6.53      1.04 o 
   5   2   6        5.12        4.79      0.98 o 
   6   2   6        1.01        0.92      0.76 o 
   7   2   6        1.65        1.49      0.79 o 
  -9   3   6        0.24        0.38      0.66 o 
  -8   3   6        3.57        3.99      1.19 o 
  -7   3   6        0.11        0.99      0.99 o 
  -6   3   6        0.97        3.26      1.01 o 
  -5   3   6        0.72        0.80      0.96 o 
  -4   3   6        1.41        6.19      1.08 o 
  -3   3   6       12.38       11.32      1.21 o 
  -2   3   6       11.09       11.54      1.35 o 
  -1   3   6        0.07        0.16      0.73 o 
   0   3   6       19.21       18.76      1.04 o 
   1   3   6       52.25       58.10      2.34 o 
   2   3   6      751.65      770.29      8.37 o 
   3   3   6        3.97        3.85      1.01 o 
   4   3   6       99.24      107.31      3.17 o 
   5   3   6        1.27        0.09      0.96 o 
   6   3   6        0.28        1.49      0.77 o 
  -8   4   6        3.63        5.99      1.12 o 
  -7   4   6        0.11        0.35      1.05 o 
  -6   4   6        4.95        4.98      1.26 o 
  -5   4   6       15.74       13.17      1.90 o 
  -4   4   6        3.66        0.57      1.28 o 
  -3   4   6       10.23        8.16      1.33 o 
  -2   4   6      119.19      107.67      3.72 o 
  -1   4   6      135.24      135.70      4.11 o 
   0   4   6        5.00        3.61      0.66 o 
   1   4   6        0.03        0.41      0.88 o 
   2   4   6       16.96       19.30      1.66 o 
   3   4   6       32.55       43.60      2.32 o 
   4   4   6        0.18        0.60      0.89 o 
   5   4   6        7.13       10.71      1.22 o 
   6   4   6        2.91        2.80      1.03 o 
  -7   5   6        0.24        1.98      1.23 o 
  -6   5   6       54.36       64.35      3.49 o 
  -5   5   6       23.10       24.45      2.51 o 
  -4   5   6       54.97       65.01      3.45 o 
  -3   5   6        0.88        0.39      1.27 o 
  -2   5   6        8.50        9.01      1.61 o 
  -1   5   6        8.52        7.39      1.62 o 
   0   5   6       29.43       29.44      1.62 o 
   1   5   6       23.13       21.22      1.80 o 
   2   5   6        0.01        0.81      0.95 o 
   3   5   6        0.14        0.66      0.93 o 
   4   5   6        2.88        1.20      1.07 o 
   5   5   6        0.60        0.09      0.88 o 
  -6   6   6       15.50       17.90      2.28 o 
  -5   6   6        7.95        8.51      1.73 o 
  -4   6   6        0.00        0.33      1.32 o 
  -3   6   6        0.19        0.48      1.16 o 
  -2   6   6        4.12        6.70      1.79 o 
  -1   6   6        3.97        0.75      1.48 o 
   0   6   6        1.48        3.95      0.98 o 
   1   6   6        0.79        3.12      1.09 o 
   2   6   6        0.76        1.77      1.17 o 
   3   6   6        0.05        0.65      1.05 o 
  -4   7   6        0.51        0.57      1.42 o 
  -3   7   6        1.87        2.05      1.64 o 
  -2   7   6        0.01        1.84      1.84 o 
  -1   7   6        0.31        1.58      1.39 o 
   0   7   6        6.03        9.56      1.28 o 
   1   7   6        4.11        4.68      1.48 o 
  -9   0   7        2.02        1.49      0.99 o 
  -7   0   7        1.51        0.61      0.93 o 
  -5   0   7        5.05        7.12      1.00 o 
  -3   0   7        8.17        6.47      0.68 o 
  -1   0   7        8.63        6.35      0.86 o 
   1   0   7        0.69        1.05      0.49 o 
   3   0   7       10.53        9.68      1.13 o 
   5   0   7        1.01        1.58      0.77 o 
  -9   1   7        0.90        0.79      1.12 o 
  -8   1   7        6.72        8.01      1.42 o 
  -7   1   7        7.08        4.17      1.51 o 
  -6   1   7        7.51        8.67      1.35 o 
  -5   1   7       23.28       21.47      1.92 o 
  -4   1   7       47.90       54.57      2.59 o 
  -3   1   7        3.45        2.34      1.05 o 
  -2   1   7      147.62      155.02      3.83 o 
  -1   1   7       44.46       44.81      2.41 o 
   0   1   7      183.75      201.47      2.88 o 
   1   1   7       21.11       30.28      1.73 o 
   2   1   7        0.03        0.39      0.72 o 
   3   1   7        0.57        1.73      0.76 o 
   4   1   7       15.41       17.39      1.49 o 
   5   1   7        7.96       10.59      1.11 o 
   6   1   7        0.17        0.37      0.68 o 
  -9   2   7        0.05        1.01      0.85 o 
  -8   2   7        3.11        3.58      1.12 o 
  -7   2   7        3.15        2.48      1.30 o 
  -6   2   7       50.47       54.20      3.07 o 
  -5   2   7      295.51      265.28      6.01 o 
  -4   2   7      223.51      219.65      5.21 o 
  -3   2   7      163.01      167.15      4.30 o 
  -2   2   7        1.44        0.27      0.94 o 
  -1   2   7       70.85       73.79      2.84 o 
   0   2   7       20.66       23.06      1.22 o 
   1   2   7      131.80      134.11      4.15 o 
   2   2   7      173.11      178.36      4.31 o 
   3   2   7      140.61      127.77      3.27 o 
   4   2   7       15.56       17.75      1.54 o 
   5   2   7        0.81        1.22      0.70 o 
   6   2   7        2.16        6.10      1.08 o 
  -8   3   7        0.88        1.27      1.18 o 
  -7   3   7        0.92        0.00      1.24 o 
  -6   3   7        0.85        0.26      1.20 o 
  -5   3   7       97.98       91.18      3.83 o 
  -4   3   7       14.46       12.19      1.87 o 
  -3   3   7        1.47        2.72      1.05 o 
  -2   3   7        0.79        0.22      0.97 o 
  -1   3   7        5.32        6.62      1.18 o 
   0   3   7        3.56        3.61      0.96 o 
   1   3   7       33.85       35.63      2.19 o 
   2   3   7        0.00        1.17      1.17 o 
   3   3   7       85.12       89.55      3.04 o 
   4   3   7        4.09        5.54      0.90 o 
   5   3   7       28.95       36.16      2.12 o 
  -8   4   7        0.71        1.86      1.11 o 
  -7   4   7        7.20       10.98      1.73 o 
  -6   4   7       53.81       63.48      3.63 o 
  -5   4   7      117.50      131.99      4.70 o 
  -4   4   7       93.77       98.45      4.10 o 
  -3   4   7       25.40       26.36      2.15 o 
  -2   4   7        0.22        0.76      1.15 o 
  -1   4   7       33.97       31.89      2.44 o 
   0   4   7        0.02        0.09      0.69 o 
   1   4   7       64.34       79.28      3.45 o 
   2   4   7       82.24       89.01      3.63 o 
   3   4   7      101.04       95.83      3.67 o 
   4   4   7       24.03       25.02      1.83 o 
   5   4   7        0.73        1.16      0.82 o 
  -7   5   7        0.36        0.16      1.49 o 
  -6   5   7        4.28        5.34      1.71 o 
  -5   5   7       10.55       10.90      2.19 o 
  -4   5   7        9.80        7.85      1.85 o 
  -3   5   7        0.95        2.97      1.34 o 
  -2   5   7       85.10       79.57      3.95 o 
  -1   5   7        9.39        7.35      1.66 o 
   0   5   7       49.76       26.60     19.32 o 
   1   5   7        9.98        9.64      1.74 o 
   2   5   7       11.15       11.70      1.85 o 
   3   5   7       15.00       18.77      1.91 o 
   4   5   7        0.73        1.84      1.09 o 
  -5   6   7        1.41        3.77      1.48 o 
  -4   6   7        3.09        1.14      1.53 o 
  -3   6   7        0.00        1.69      1.69 o 
  -2   6   7        2.16        2.34      1.74 o 
  -1   6   7        4.05        2.81      1.75 o 
   0   6   7        0.00        1.13      1.61 o 
   1   6   7        0.08        0.82      1.28 o 
   2   6   7        1.66        0.30      1.38 o 
  -2   7   7        0.71        3.07      1.78 o 
  -1   7   7        0.98        0.60      1.57 o 
  -8   0   8       60.60       74.83      3.75 o 
  -6   0   8       24.13       24.96      2.25 o 
  -4   0   8        2.84        5.45      1.02 o 
  -2   0   8       16.93       13.68      1.39 o 
   0   0   8        2.08        0.17      0.56 o 
   2   0   8       28.51       35.37      1.75 o 
   4   0   8      162.72      172.30      4.55 o 
  -9   1   8        1.59        0.40      1.13 o 
  -8   1   8        0.00        0.43      1.26 o 
  -7   1   8        1.83        1.17      1.39 o 
  -6   1   8        6.37        6.96      1.57 o 
  -5   1   8        0.01        1.27      1.27 o 
  -4   1   8       41.59       37.47      2.56 o 
  -3   1   8       68.71       72.76      3.22 o 
  -2   1   8       58.78       64.61      2.95 o 
  -1   1   8       20.27       15.44      1.65 o 
   0   1   8        0.03        0.30      0.66 o 
   1   1   8        2.05        2.17      1.04 o 
   2   1   8        0.46        1.59      1.09 o 
   3   1   8        0.03        0.11      0.87 o 
   4   1   8        9.90        9.82      1.49 o 
   5   1   8        4.31        4.62      0.86 o 
  -8   2   8        0.45        0.75      1.15 o 
  -7   2   8        5.30        7.23      1.81 o 
  -6   2   8        1.40        2.33      1.38 o 
  -5   2   8        2.08        1.78      1.40 o 
  -4   2   8      127.91      123.12      4.48 o 
  -3   2   8       70.49       68.46      3.27 o 
  -2   2   8        0.71        0.10      0.96 o 
  -1   2   8       53.87       47.64      2.62 o 
   0   2   8      332.60      359.22     12.72 o 
   1   2   8       22.14       17.77      1.86 o 
   2   2   8        6.82        5.99      1.36 o 
   3   2   8        1.49        1.40      0.85 o 
   4   2   8        1.11        2.22      1.11 o 
   5   2   8        0.08        0.22      0.78 o 
  -8   3   8        0.39        0.61      1.32 o 
  -7   3   8        0.63        2.05      1.60 o 
  -6   3   8        9.37       12.12      2.10 o 
  -5   3   8        4.86        1.64      1.84 o 
  -4   3   8      105.55      108.91      4.25 o 
  -3   3   8        4.46        5.14      1.37 o 
  -2   3   8        0.04        0.13      1.01 o 
  -1   3   8       23.09       17.17      2.07 o 
   0   3   8       96.53      102.14      2.78 o 
   1   3   8       15.67       14.82      1.91 o 
   2   3   8       90.99       92.47      4.46 o 
   3   3   8        0.71        0.97      1.21 o 
   4   3   8        0.23        0.70      0.86 o 
   5   3   8        0.04        0.92      0.84 o 
  -7   4   8        8.33        7.22      2.07 o 
  -6   4   8        7.20        8.36      2.02 o 
  -5   4   8        0.04        0.82      1.75 o 
  -4   4   8        9.99        6.67      1.93 o 
  -3   4   8       33.43       35.10      3.01 o 
  -2   4   8        2.49        1.21      1.60 o 
  -1   4   8       57.76       64.35      3.50 o 
   0   4   8       87.97       85.87      2.96 o 
   1   4   8        8.54       12.25      2.12 o 
   2   4   8        1.53        2.87      1.37 o 
   3   4   8        1.69        1.63      1.37 o 
   4   4   8        1.10        1.41      1.05 o 
  -6   5   8        8.78        8.36      2.05 o 
  -5   5   8        0.14        1.72      1.72 o 
  -4   5   8        9.46        7.77      2.07 o 
  -3   5   8       22.41       21.67      2.50 o 
  -2   5   8       17.63        9.73      2.53 o 
  -1   5   8        3.20        2.10      1.97 o 
   0   5   8        0.98        2.61      1.23 o 
   1   5   8        0.03        0.50      1.28 o 
   2   5   8        0.00        1.28      1.60 o 
   3   5   8        2.76        0.14      1.35 o 
  -4   6   8        0.63        1.53      1.86 o 
  -3   6   8        0.05        1.52      1.52 o 
  -2   6   8        2.46        3.97      1.73 o 
  -1   6   8        1.33        2.43      1.63 o 
   0   6   8        0.19        0.88      1.37 o 
   1   6   8        0.81        3.56      1.73 o 
  -7   0   9        2.77        1.00      1.37 o 
  -5   0   9        0.03        1.78      1.15 o 
  -3   0   9       22.82       20.01      1.98 o 
  -1   0   9        0.33        1.02      0.95 o 
   1   0   9        0.00        0.86      1.03 o 
   3   0   9        5.49        5.61      1.13 o 
   5   0   9        0.25        1.74      0.91 o 
  -8   1   9        0.11        3.66      1.38 o 
  -7   1   9        2.79        5.11      1.49 o 
  -6   1   9        0.24        0.34      1.33 o 
  -5   1   9        2.74        1.12      1.80 o 
  -4   1   9       29.79       32.69      2.69 o 
  -3   1   9        8.17        4.90      1.63 o 
  -2   1   9       83.08       79.69      3.72 o 
  -1   1   9       30.83       30.74      2.41 o 
   0   1   9       47.19       50.57      2.05 o 
   1   1   9      102.26      125.11      4.29 o 
   2   1   9       10.16       10.05      1.92 o 
   3   1   9        1.71        5.70      1.10 o 
   4   1   9        1.77        0.92      1.10 o 
  -8   2   9        2.24        2.48      1.75 o 
  -7   2   9       23.67       20.96      2.67 o 
  -6   2   9       62.87       64.88      3.93 o 
  -5   2   9       51.39       50.06      3.31 o 
  -4   2   9        0.67        1.13      1.27 o 
  -3   2   9       18.06       17.81      2.27 o 
  -2   2   9       27.99       20.35      2.47 o 
  -1   2   9       50.23       53.55      3.27 o 
   0   2   9      170.88      179.59      3.86 o 
   1   2   9      213.73      223.86      5.90 o 
   2   2   9       77.58       73.86      3.70 o 
   3   2   9        0.74        0.92      1.13 o 
   4   2   9        8.88       15.29      2.05 o 
  -7   3   9      100.03      107.03      5.30 o 
  -6   3   9        1.19        0.39      1.91 o 
  -5   3   9       81.35       80.33      1.88 o 
  -4   3   9        0.05        1.41      1.60 o 
  -3   3   9        6.11        7.22      2.05 o 
  -2   3   9        3.23        0.97      1.67 o 
  -1   3   9        3.48        5.57      1.55 o 
   0   3   9        0.02        3.51      2.40 o 
   1   3   9        6.41        6.31      1.53 o 
   2   3   9        1.56        2.30      1.24 o 
   3   3   9       12.35        9.36      1.89 o 
   4   3   9        1.84        2.86      0.88 o 
  -7   4   9       16.66       19.03      2.77 o 
  -6   4   9       58.36       63.93      4.57 o 
  -5   4   9       13.00       13.96      2.40 o 
  -4   4   9        1.14        0.61      1.75 o 
  -3   4   9       19.58       17.31      2.56 o 
  -2   4   9        9.77        9.58      2.25 o 
  -1   4   9        9.00        8.95      2.23 o 
   0   4   9       54.62       58.71      2.66 o 
   1   4   9       89.36       86.40      4.65 o 
   2   4   9       76.48       85.27      4.47 o 
   3   4   9        0.87        1.80      1.18 o 
  -5   5   9        0.49        0.43      2.01 o 
  -4   5   9       13.33       13.40      2.79 o 
  -3   5   9        0.82        3.28      1.89 o 
  -2   5   9       40.94       44.51      3.72 o 
  -1   5   9        6.45        6.20      2.03 o 
   0   5   9       21.98       20.48      1.99 o 
   1   5   9       61.15       54.89      4.11 o 
   2   5   9       13.14       11.76      2.42 o 
  -2   6   9        1.16        2.64      1.92 o 
  -8   0  10       12.66       11.28      2.39 o 
  -6   0  10        8.19        8.02      2.28 o 
  -4   0  10       15.10       13.93      1.17 o 
  -2   0  10        8.17        5.99      1.45 o 
   0   0  10        0.49        1.89      0.90 o 
   2   0  10       39.60       33.83      2.36 o 
   4   0  10        7.41        2.48      1.44 o 
  -8   1  10        0.08        1.03      1.67 o 
  -7   1  10        1.52        1.07      1.81 o 
  -6   1  10       15.91       12.55      2.39 o 
  -5   1  10       31.57       26.45      3.11 o 
  -4   1  10       24.53       23.73      2.83 o 
  -3   1  10        0.37        0.89      1.64 o 
  -2   1  10        1.17        2.73      1.73 o 
  -1   1  10        2.99        4.44      1.42 o 
   0   1  10       16.51       18.01      1.73 o 
   1   1  10        7.86        6.38      2.20 o 
   2   1  10       75.75       85.70      4.20 o 
   3   1  10       13.55        9.15      1.62 o 
  -7   2  10        1.78        1.11      2.35 o 
  -6   2  10        0.20        2.19      1.83 o 
  -5   2  10        0.03        0.43      2.13 o 
  -4   2  10        0.98        1.21      1.80 o 
  -3   2  10       28.72       27.88      2.96 o 
  -2   2  10      167.75      149.97      6.04 o 
  -1   2  10        3.17        0.86      1.78 o 
   0   2  10       37.71       41.87      2.15 o 
   1   2  10        0.01        1.58      1.58 o 
   2   2  10        5.02        7.63      1.68 o 
   3   2  10        0.70        0.77      1.64 o 
  -7   3  10        0.14        0.00      2.14 o 
  -6   3  10      109.08      116.22      6.11 o 
  -5   3  10        5.94        4.29      2.47 o 
  -4   3  10        0.09        0.23      1.79 o 
  -3   3  10        0.36        0.62      1.94 o 
  -2   3  10       41.82       34.35      3.31 o 
  -1   3  10        7.42        3.97      2.08 o 
   0   3  10       10.26       20.64      2.42 o 
   1   3  10        0.01        0.71      1.72 o 
   2   3  10        0.00        1.41      1.61 o 
  -6   4  10        6.53        4.15      2.86 o 
  -5   4  10        1.69        0.73      2.55 o 
  -4   4  10        7.45        6.63      2.64 o 
  -3   4  10       46.79       45.37      4.09 o 
  -2   4  10       40.79       35.05      3.49 o 
  -1   4  10        0.78        1.28      2.00 o 
   0   4  10        2.65        4.14      1.33 o 
   1   4  10        0.01        1.81      1.95 o 
  -4   5  10        2.69        2.35      2.42 o 
  -3   5  10        0.78        1.79      2.23 o 
  -2   5  10        1.17        1.98      2.37 o 
  -1   5  10        0.52        0.96      1.92 o 
  -7   0  11        2.96        0.98      2.09 o 
  -5   0  11       65.41       53.09      4.27 o 
  -3   0  11        8.30       13.88      2.04 o 
  -1   0  11       55.57       52.18      3.89 o 
   1   0  11        0.42        2.49      1.74 o 
  -7   1  11        0.11        2.25      2.25 o 
  -6   1  11        5.81       10.23      2.31 o 
  -5   1  11        4.92        8.47      2.40 o 
  -4   1  11       25.02       25.80      3.31 o 
  -3   1  11       16.05       15.73      2.65 o 
  -2   1  11       70.05       61.92      4.58 o 
  -1   1  11      178.09      169.24      6.84 o 
   0   1  11       97.99      105.71      6.98 o 
   1   1  11        6.06        1.61      2.23 o 
   2   1  11        8.13        6.03      2.44 o 
  -6   2  11        1.09        1.07      2.41 o 
  -5   2  11        0.07        1.82      2.64 o 
  -4   2  11        6.61        2.02      2.50 o 
  -3   2  11        1.22        0.24      2.29 o 
  -2   2  11       31.66       32.26      3.47 o 
  -1   2  11       68.25       59.63      4.46 o 
   0   2  11       51.07       45.67      2.70 o 
   1   2  11        4.91        0.00      2.00 o 
   2   2  11       17.20       18.59      2.45 o 
  -5   3  11        1.51        2.60      2.60 o 
  -4   3  11        0.99        2.94      2.40 o 
  -3   3  11       12.48       13.96      3.11 o 
  -2   3  11        0.02        2.14      2.14 o 
  -1   3  11       12.76       12.18      2.83 o 
   0   3  11        0.11        0.31      1.35 o 
   1   3  11        0.27        2.76      1.70 o 
  -4   4  11       10.93        9.30      3.03 o 
  -3   4  11        0.74        1.36      2.81 o 
  -2   4  11        6.92       10.89      2.70 o 
  -1   4  11       14.04        5.40      3.05 o 
  -4   0  12        7.12        6.47      2.72 o 
  -2   0  12       26.51       21.27      3.49 o 
   0   0  12       52.01       46.25      2.88 o 
  -5   1  12        0.31        0.90      2.82 o 
  -4   1  12        0.03        1.48      2.39 o 
  -3   1  12        2.86        3.41      2.69 o 
  -2   1  12        7.01        8.18      2.82 o 
  -1   1  12       17.17       14.45      3.71 o 
   0   1  12       67.48       65.18      3.64 o 
  -5   2  12        5.42        0.95      3.29 o 
  -4   2  12       14.18        9.60      3.41 o 
  -3   2  12        1.39        2.38      2.44 o 
  -2   2  12       27.14       23.38      4.03 o 
  -1   2  12        0.02        2.79      2.79 o 
                                                 
